# Supplementary material for: Effects of Basil (Ocimum basilicum L.) Leaf Extracts on Gastrointestinal Smooth Muscle Spasms: An In Vitro Study on Rat Ileum
Source: Plants (Basel). 2026 Apr 1;15(7):1079. doi: 10.3390/plants15071079 (PMC13074676; doi:10.3390/plants15071079)
Supplement: Supplementary file 1 [file plants-15-01079-s001.zip]

Archive with 1 entries (1 files):
- plants-4190408-supplementary.pdf
